# Supplementary material for: Diagnosing and tracking depression based on eye movement in response to virtual reality
Source: Front Psychiatry. 2024 Feb 5;15:1280935. doi: 10.3389/fpsyt.2024.1280935 (PMC10875075; doi:10.3389/fpsyt.2024.1280935)
Supplement: Supplementary file 1 [file Table_1.xlsx]

## Sheet: 汇总表
注视次数	注视时长	平均注视时长	眼跳次数	眼跳幅度	平均眼跳幅度	平均瞳孔大小左（mm)	平均瞳孔大小右（mm)	得分1	得分2	得分3	label
328	40.752	0.124	327	20693.6	63.28	5.492	5.626	17	14	51	1
144	18.730	0.130	145	11849.8	81.72	5.598	5.515	16	11	52	1
281	51.580	0.184	282	20058.5	71.13	6.032	6.303	13	13	47	1
307	44.456	0.144808	306	10274.3	33.5762	4.96176	5.68474	11	10	47	1
296	49.59	0.167534	0	15664.2	53.0991	5.1847	4.88407	8	11	44	1
208	36.104	0.173	207	21225.2	102.53	5.293	5.124	8	4	54	1
152	28.490	0.187	151	7978.02	52.83	5.233	5.601	13	7	52	1
249	54.930	0.221	248	12587.4	50.76	6.231	6.145	14	8	49	1
274	40.808	0.149	273	16993	62.25	5.304	5.464	11	11	46	1
301	49.480	0.164	301	27518.7	91.42	5.801	5.695	7	17	43	1
264	57.16	0.216515	265	18717.1	70.6305	3.9402	3.85127	21	14	52	1
292	32.088	0.110	291	26970.5	92.68	3.178	4.838	10	7	45	1
332	36.208	0.109	332	21746.9	65.5	4.975	5.306	12	7	57	1
319	38.616	0.121	318	26125.8	82.16	4.236	4.479	13	13	55	1
303	34.936	0.115	302	14341.2	47.49	5.418	5.683	10	9	47	1
117	17.940	0.153	117	9869.86	84.36	4.280	4.244	11	11	49	1
325	40.280	0.124	324	29218.4	90.18	4.679	4.539	10	12	50	1
315	42.176	0.133892	314	17532.9	55.8372	5.88472	5.98824	8	11	50	1
317	52.190	0.165	316	23667.6	74.9	6.356	6.260	14	7	46	1
170	60.370	0.355	170	3697.295	21.748	6.511	7.305	8	13	44	1
236	52.480	0.222	235	1949.492	8.295	5.948	6.545	16	15	50	1
301	44.670	0.148	301	6831.278	22.695	5.669	5.805	9	6	53	1
290	38.390	0.132	289	1429.770	4.947	5.717	5.929	18	18	59	1
245	27.940	0.114	245	1814.882	7.407	6.240	6.150	11	14	41	1
339	50.060	0.147	338	2713.907	8.029	6.534	6.438	12	5	43	1
222	28.400	0.127	222	3082.346	13.884	5.286	5.720	10	17	52	1
355	44.490	0.125	355	4833.283	13.614	4.869	5.522	8	11	38	1
356	45.800	0.128	357	2518.169	7.053	4.317	4.429	14	7	38	1
272	50.460	0.185	271	2349.012	8.667	5.560	5.600	13	13	46	1
316	38.440	0.121	315	3138.544	9.963	6.650	6.306	6	4	38	1
322	52.950	0.164	322	1854.668	5.759	5.369	5.377	9	13	42	1
246	37.180	0.151	246	2270.712	9.230	6.094	6.615	11	11	45	1
314	51.870	0.165	314	2084.586	6.638	5.690	5.916	13	7	43	1
278	53.640	0.192	277	1475.183	5.325	5.466	5.821	15	9	49	1
317	38.500	0.121	317	2319.908	7.318	6.935	6.643	10	8	44	1
247	49.170	0.199	246	1728.401	7.026	6.076	6.594	10	7	42	1
185	57.780	0.312	184	5261.689	28.596	5.830	6.081	15	15	50	1
218	25.56	116.712	218	2530.28	11.606	4.593	5.274	9	7	35	1
256	51.28	200.312	256	9088.88	35.503	5.267	4.726	11	11	42	1
230	29.38	127.739	230	1701.41	7.365	4.733	4.835	11	8	52	1
236	28.94	122.627	236	2226.75	9.435	5.398	4.349	13	7	52	1
308	50.81	164.968	308	1574.15	5.11	4.378	4.449	9	6	39	1
281	39.43	140.32	280	3489.22	12.462	5.076	5.202	21	19	62	1
328	45.9	139.939	327	2944.66	9.005	5.755	5.832	11	6	50	1
300	88.12	293.733	299	992.531	3.319	5.686	6.174	14	14	54	1
173	55.27	0.319	172	588.473	3.421	4.987	5.026	1	0	33	0
247	51.75	0.21	247	1376.69	5.574	5.257	5.494	3	0	28	0
283	32.94	0.116	283	1686.34	5.959	4.348	4.299	0	0	30	0
295	43.43	0.147	295	3114.7	10.558	4.364	4.806	3	0	30	0
359	45.19	0.126	358	2385.77	6.664	5.182	5.074	1	2	34	0
241	43.9	0.182	240	1312.32	5.468	5.012	4.945	4	4	45	0
309	35.71	0.116	309	4614.17	14.934	5.436	5.679	3	0	33	0
219	41.26	0.188	219	1180.76	5.392	5.358	5.939	0	0	18	0
256	37.74	0.147	255	1468.34	5.758	5.227	5.189	2	0	30	0
314	50.22	0.16	313	2072.94	6.623	6.139	5.799	1	2	32	0
333	41.340	0.124	333	3091.677	9.284	5.417	5.566	4	3	43	0
285	48.350	0.169	284	2287.473	8.054	7.000	6.914	3	1	33	0
309	51.430	0.166	309	1650.327	5.340	6.144	5.600	2	0	28	0
347	49.310	0.142	346	2112.751	6.106	5.225	5.528	1	0	28	0
279	44.110	0.158	279	1999.220	7.165	5.830	5.899	1	0	20	0
260	51.720	0.198	260	1584.368	6.093	5.014	5.278	0	0	42	0
270	41.570	0.153	269	1385.103	5.149	5.208	5.123	1	0	26	0
121	69.380	0.573	120	2052.949	17.107	5.446	5.577	0	2	33	0
298	51.630	0.173	298	1809.966	6.073	5.674	6.580	1	1	40	0
288	50.100	0.173	288	1657.578	5.755	5.360	5.603	3	4	34	0
271	33.940	0.125	272	1952.466	7.178	5.420	5.333	4	1	37	0
290	55.500	0.191	289	3118.137	10.789	6.353	6.600	4	3	47	0
293	37.720	0.128	293	3503.204	11.956	5.520	5.790	1	0	26	0
301	44.350	0.147	300	1795.398	5.984	5.292	5.294	2	1	42	0
